# Supplementary material for: Dissonance in Young Adult Cigarillo Users’ Categorization of Concept Flavored and Unflavored Products
Source: Int J Environ Res Public Health. 2022 Jun 13;19(12):7219. doi: 10.3390/ijerph19127219 (PMC9223595; doi:10.3390/ijerph19127219)
Supplement: Supplementary file 1 [file ijerph-19-07219-s001.zip]

Archive with 1 entries (1 files):
- ijerph-1744602-supplementary.pdf
